# Supplementary material for: The Roles of microRNA miR-185 in Digestive Tract Cancers
Source: Noncoding RNA. 2022 Oct 8;8(5):67. doi: 10.3390/ncrna8050067 (PMC9609348; doi:10.3390/ncrna8050067)
Supplement: Supplementary file 1 [file ncrna-08-00067-s001.zip]

Archive with 1 entries (1 files):
- ncrna-1904897-supplementary.pdf
